# Supplementary material for: A Comparison of a Customized Peripheral Artery Disease (PAD)-Specific Generative AI Chatbot and General-Purpose AI Chatbots for PAD Patient Education
Source: J Clin Med. 2026 Apr 27;15(9):3317. doi: 10.3390/jcm15093317 (PMC13163351; doi:10.3390/jcm15093317)
Supplement: Supplementary file 1 [file jcm-15-03317-s001.zip]

Archive with 1 entries (1 files):
- jcm-4237358-supplementary.pdf
